# Supplementary material for: Energy requirements for pregnant dairy cows
Source: PLoS One. 2020 Jul 7;15(7):e0235619. doi: 10.1371/journal.pone.0235619 (PMC7340303; doi:10.1371/journal.pone.0235619)
Supplement: S1 File — (XLSX) [file pone.0235619.s001.xlsx]

## Sheet: Only values
anim	Dfeedlot	Dpreg	ST	STM	Dpreg	Feed	DIET	EBG	LGEBG	EBWfinal	EBWinitial	CARi_OM	Carcass_OM	CARi_DM	Carcass_DM	CARi_CP	Carcass_CP	CARi_EE	Carcass_EE	CARi_MCAL	Carcass_MCAL	NCARi_OM	NCarcass_OM	NCARi_DM	NCarcass_DM	NCARi_CP	NCarcass_CP	NCARi_EE	NCarcass_EE	NCARi_MCAL	NCarcass_MCAL	CTi_OM	CT_OM	CTMEDIO	GCT	CTi_DM	CT_DM	CTi_CP	CT_CP	CTi_EE	CT_EE	CTi_MCAL	CT_MCAL	CTRET	LOGCTRET	LOGGCT	MGi_OM	MG_OM	MGi_DM
747	133	0	P	1	0	M	1	0.0880672	-1.05519	395.443	383.73	234.717	254.8	85.2186	105.133	41.2741	39.7259	34.7905	52.256	559.567	714.91	138.604	136	47.3887	46.9281	24.7496	20.9205	53.6027	23.9217	428.613	342.696	373.282	390.8	382.041	0.131717	132.607	152.061	66.0617	60.6464	54.1732	76.1777	881.456	1057.61	1.32443	-1.81455	-0.880357	2.77909	4.13104	1.16636
3659	125	0	P	1	0	M	1	0.270206	-0.568305	399.033	365.257	219.636	252.4	77.811	94.3291	38.8099	38.9135	30.37	49.2355	504.147	681.956	135.297	140.88	45.2625	50.8782	24.4743	20.745	51.8459	27.4779	410.549	375.11	354.896	393.28	374.088	0.307075	123.073	145.207	63.3203	59.6585	47.9959	76.7134	807.972	1057.07	1.99275	-1.63028	-0.512756	2.88069	4.96082	1.12941
4608	153	0	P	1	0	M	1	0.245129	-0.610605	394.365	356.86	212.781	254.55	74.4439	104.122	37.6897	40.1958	28.3606	58.9419	478.956	780.36	133.794	135.99	44.296	46.2574	24.3492	24.9398	51.0474	18.5925	402.338	315.31	346.538	390.54	368.539	0.287592	118.74	150.379	62.0742	65.1357	45.188	77.5344	774.57	1095.67	2.0987	-1.60291	-0.541223	2.92687	3.10893	1.11262
4683	119	0	P	1	0	L	2	0.643547	-0.19142	419.168	342.586	201.127	254.65	68.7199	99.8001	35.7855	39.3074	24.9448	57.1245	436.132	758.279	131.239	156.96	42.653	61.2118	24.1365	23.8335	49.6899	31.4125	388.379	429.487	332.331	411.61	371.971	0.666209	111.373	161.012	59.9559	63.1409	40.4147	88.537	717.786	1187.77	3.94941	-1.33135	-0.176389	3.00538	7.04487	1.08407
5797	186	0	P	1	0	L	2	0.807034	-0.093108	553.15	403.042	250.484	340.5	92.9629	158.889	43.8504	51.0843	39.412	105.549	617.506	1279.55	142.061	205.65	49.6115	93.8969	25.0373	32.3894	55.4393	57.9556	447.499	727.063	392.503	546.15	469.327	0.826058	142.574	252.786	68.9276	83.4737	60.6313	163.504	958.281	2006.61	5.63618	-1.25262	-0.0829896	2.67287	6.04547	1.20498
5812	155	0	P	1	0	M	1	0.293409	-0.532527	446.841	401.363	249.113	274.4	92.2895	119.255	43.6264	41.6306	39.0101	76.0899	612.468	949.523	141.76	164.52	49.4182	57.7434	25.0123	29.1829	55.2796	26.5535	445.857	414.02	390.832	438.92	414.876	0.310246	141.707	176.999	68.6784	70.8135	60.0697	102.643	951.601	1363.54	2.65769	-1.53893	-0.508293	2.68211	6.72819	1.20163
5820	151	0	P	1	0	L	2	0.909147	-0.041366	543.682	406.401	253.226	345.65	94.3097	149.546	44.2985	54.4795	40.2157	85.6196	627.583	1111.51	142.662	188.44	49.9981	79.6443	25.0874	28.3245	55.7587	48.652	450.783	616.748	395.846	534.09	464.968	0.915522	144.307	229.19	69.4261	82.8039	61.7544	134.272	971.642	1728.26	5.01068	-1.30067	-0.0383312	2.6544	8.78343	1.2117
6749	186	0	P	1	0	M	1	0.108978	-0.96266	425.831	405.561	252.54	275.15	93.973	118.348	44.1864	62.2696	40.0148	42.2016	625.064	747.627	142.511	146.64	49.9015	52.1523	25.0749	31.3952	55.6789	14.5178	449.962	313.449	395.01	421.79	408.4	0.143976	143.874	170.501	69.3015	93.6648	61.4736	56.7194	968.302	1061.08	0.498785	-2.2604	-0.84171	2.65901	3.48865	1.21002
6761	153	0	P	1	0	L	2	0.897556	-0.0469385	529.452	392.126	241.572	326.3	88.5857	145.003	42.3943	51.1479	36.7998	85.7158	584.758	1093.62	140.107	197.86	48.3551	89.2561	24.8747	30.4149	54.4012	54.3561	436.824	682.116	381.639	524.16	452.899	0.931511	136.94	234.259	67.3077	81.5628	56.981	140.072	914.859	1775.74	5.62665	-1.24175	-0.0308121	2.73291	4.6492	1.18315
6802	125	0	P	1	0	L	2	1.71333	0.23384	579.423	365.257	219.636	355.9	77.811	157.782	38.8099	55.0745	30.37	94.5534	504.147	1198.78	135.297	216.515	45.2625	95.588	24.4743	26.4298	51.8459	65.6403	410.549	765.631	354.896	572.415	463.655	1.74015	123.073	253.37	63.3203	81.5043	47.9959	160.194	807.972	1964.41	9.25149	-1.03343	0.240588	2.88069	6.35204	1.12941
6851	186	0	P	1	0	M	1	0.283524	-0.547411	465.854	413.118	258.71	300.15	97.0034	136.097	45.1946	48.1833	41.8232	71.5202	647.736	943.56	143.864	162.372	50.7713	64.834	25.1875	30.6773	56.3975	29.2187	457.352	447.484	402.532	462.522	432.527	0.322527	147.774	200.931	70.4229	78.8606	64.0007	100.739	998.364	1391.04	2.11118	-1.65248	-0.491434	2.61745	2.94172	1.22514
7722	186	0	P	1	0	L	2	0.851501	-0.0698148	537.91	379.531	231.289	339.15	83.535	160.478	40.7141	51.1092	33.7858	109.782	546.972	1319.45	137.852	189.6	46.9054	83.0993	24.687	29.2193	53.2034	48.2378	424.508	617.905	369.103	528.75	448.926	0.858317	130.44	243.577	65.4386	80.3285	52.7693	158.02	864.755	1937.36	5.76667	-1.22821	-0.0663521	2.80218	8.53545	1.15796
7739	77	137	P	2	140	M	1	0.0445329	-1.35132	419.066	415.637	260.766	266.2	98.0135	96.9032	45.5306	43.4854	42.426	42.144	655.293	641.134	144.315	139.994	51.0612	43.5769	25.225	24.5796	56.6371	15.7881	459.816	286.938	405.039	406.194	405.617	0.0149983	149.074	140.48	70.7967	68.0651	64.8431	57.9321	1008.38	928.071	-1.04303		-1.82396	2.6036	3.12215	1.23017
7774	97	137	P	2	140	M	1	0.363197	-0.439858	390.411	355.181	211.41	244.85	73.7705	95.3817	37.4657	39.0707	27.9588	49.7772	473.918	687.931	133.493	125.84	44.1027	38.3403	24.3242	20.9768	50.8877	14.8088	400.695	257.417	344.867	370.69	357.778	0.266217	117.873	133.722	61.825	60.0476	44.6265	64.586	767.889	945.348	1.82947	-1.65289	-0.574765	2.93611	5.03745	1.10926
2737	78	138	P	2	140	L	2	0.949463	-0.022522	508.168	434.11	275.847	313.75	105.421	129.22	47.9949	47.5471	46.8465	77.2547	710.713	993.835	147.622	176.375	53.1874	57.1037	25.5002	28.7448	58.3939	25.3047	477.88	399.819	423.425	490.125	456.775	0.855127	158.608	186.324	73.5381	76.2919	71.0203	102.559	1081.87	1393.65	3.99724	-1.39302	-0.0679692	2.502	6.34971	1.26712
6687	76	138	P	2	140	L	2	1.1899	0.0755104	481.719	391.287	240.886	291.65	88.249	122.497	42.2822	43.5479	36.5989	76.6395	582.239	965.499	139.956	173.045	48.2585	70.2803	24.8622	28.1502	54.3214	38.394	436.003	519.412	380.803	464.695	422.749	1.10384	136.507	192.777	67.1831	71.698	56.7003	115.034	911.518	1484.91	7.54464	-1.09192	0.0429063	2.73752	6.87611	1.18147
4658	75	139	P	2	140	M	1	0.206729	-0.684598	434.501	418.996	263.508	280.7	99.3603	109.269	45.9786	49.8686	43.2297	47.0075	665.369	722.821	144.916	140.185	51.4478	47.4	25.275	25.2969	56.9565	19.4292	463.1	325.183	408.382	420.885	414.634	0.166706	150.808	156.669	71.2952	75.1655	65.9662	66.4367	1021.75	1048	0.350115	-2.41904	-0.778048	2.58512	4.64947	1.23689
5601	75	139	P	2	140	L	2	1.06161	0.0259635	528.005	448.384	287.501	315.95	111.145	135.745	49.8991	46.982	50.2624	81.5922	753.538	1031.39	150.177	193.06	54.8304	77.2077	25.7129	27.669	59.7513	46.0644	491.839	588.745	437.632	509.01	473.321	0.951701	165.975	212.953	75.6564	74.651	75.7937	127.657	1138.65	1620.14	6.41976	-1.19885	-0.0214993	2.42349	7.72612	1.29567
4737	115	140	P	2	140	M	1	0.31303	-0.504414	462.551	426.553	269.678	286.6	102.391	102.887	46.9868	37.2645	45.0381	64.4264	688.041	815.342	146.269	158.37	52.3176	62.7864	25.3876	27.2312	57.6752	33.8724	470.49	471.758	415.904	444.97	430.437	0.252752	154.708	165.673	72.4166	64.4957	68.4933	98.2989	1051.81	1287.1	2.04602	-1.66452	-0.597306	2.54356	6.66009	1.25201
7765	115	140	P	2	140	L	2	1.57895	0.198369	566.149	384.569	235.402	333.85	85.5553	115.23	41.3861	42.9441	34.9914	71.9187	562.086	917.751	138.754	206.32	47.4853	89.8755	24.7621	31.165	53.6825	51.3482	429.434	658.094	374.117	540.17	457.144	1.44394	133.04	205.105	66.1863	74.1091	54.454	123.267	884.797	1575.85	6.00912	-1.21623	0.159548	2.77447	14.0088	1.16804
1688	98	144	P	2	140	M	1	0.357406	-0.446838	446.465	411.439	257.339	273.6	96.3299	107.215	44.9705	42.386	41.4213	60.0003	642.697	802.655	143.564	150.665	50.578	49.4795	25.1624	26.2636	56.2378	20.2072	455.71	337.944	400.861	424.265	412.563	0.238821	146.908	156.695	70.1737	68.6496	63.4391	80.2075	991.683	1140.6	1.51955	-1.7799	-0.621927	2.62669	9.08763	1.22178
6605	132	196	P	2	200	M	1	0.31343	-0.503859	397.393	356.02	212.095	237.55	74.1072	91.2869	37.5777	42.5698	28.1597	40.1101	476.437	616.865	133.644	136.46	44.1994	51.1735	24.3367	19.8973	50.9675	28.9631	401.516	384.278	345.703	374.01	359.856	0.214449	118.306	142.46	61.9496	62.467	44.9073	69.0732	771.23	1001.14	1.74177	-1.67611	-0.668675	2.93149	4.52433	1.11094
5633	134	197	P	2	200	L	2	1.13476	0.0549051	557.619	405.561	252.54	331.5	93.973	148.311	44.1864	50.3834	40.0148	90.552	625.064	1134.73	142.511	198.89	49.9015	85.6326	25.0749	29.8857	55.6789	49.58	449.962	634.27	395.01	530.39	462.7	1.0103	143.874	233.943	69.3015	80.2691	61.4736	140.132	968.302	1769	5.97538	-1.22261	0.0044483	2.65901	5.75984	1.21002
3748	133	198	P	2	200	L	2	0.316916	-0.499056	449.39	407.24	253.911	255.9	94.6464	97.7929	44.4105	42.4491	40.4166	48.1891	630.102	692.07	142.812	160.77	50.0948	63.1913	25.0999	22.0984	55.8386	37.8075	451.604	479.768	396.682	416.67	406.676	0.150287	144.741	160.984	69.5507	64.5476	62.0352	85.9966	974.982	1171.84	1.48012	-1.78664	-0.82308	2.64978	7.33548	1.21338
7752	125	198	P	2	200	M	1	0.509377	-0.292961	489.385	425.713	268.992	307.9	102.054	139.031	46.8747	42.6197	44.8372	98.124	685.522	1162.07	146.119	151.49	52.221	59.0078	25.3751	27.6073	57.5953	28.8898	469.669	427.078	415.068	459.39	437.229	0.354577	154.275	198.039	72.292	70.227	68.2125	127.014	1048.47	1589.14	4.32541	-1.3445	-0.450289	2.54818	7.31387	1.25033
6700	125	199	P	2	200	L	2	1.28412	0.108606	597.144	436.629	277.904	359.85	106.431	173.779	48.3309	48.2854	47.4493	119.967	718.27	1399.19	148.073	206.66	53.4774	95.6072	25.5378	26.0021	58.6334	67.3357	480.343	779.142	425.932	566.51	496.221	1.12462	159.908	269.386	73.9119	74.2876	71.8627	187.302	1091.89	2178.33	8.69153	-1.08266	0.0510066	2.48814	6.52096	1.27216
5609	118	200	P	2	200	L	2	1.17004	0.0681995	526.832	388.768	238.83	312.3	87.2388	121.563	41.9462	39.6583	35.9961	85.5773	574.682	1027.51	139.505	180.115	47.9686	70.0647	24.8246	29.9227	54.0818	36.7172	433.54	513.66	378.296	492.415	435.355	0.967111	135.207	191.627	66.8093	69.5809	55.8579	122.294	901.498	1541.17	5.42096	-1.24506	-0.0145239	2.75138	9.42381	1.17644
7817	125	200	P	2	200	M	1	0.45173	-0.345121	448.593	392.126	241.572	268.85	88.5857	118.483	42.3943	41.1915	36.7998	72.6732	584.758	914.953	140.107	152.05	48.3551	62.01	24.8747	21.2935	54.4012	39.0566	436.824	486.961	381.639	420.9	401.269	0.314089	136.94	180.493	67.3077	62.485	56.981	111.73	914.859	1401.91	3.89644	-1.36191	-0.502947	2.73291	7.85281	1.18315
5795	128	201	P	2	200	M	1	0.567781	-0.245819	482.435	409.759	255.968	280.45	95.6565	113.94	44.7465	44.8196	41.0194	61.0513	637.659	826.254	143.263	164.89	50.3847	61.9035	25.1374	25.3118	56.0781	32.1564	454.068	444.813	399.189	445.34	422.265	0.360554	146.041	175.844	69.9245	70.1314	62.8776	93.2077	985.003	1271.07	2.23487	-1.61994	-0.443029	2.63592	8.17978	1.21842
6695	128	201	P	2	200	M	1	0.44631	-0.350364	408.11	350.982	207.982	227.35	72.087	90.8666	36.9057	35.3573	26.9541	51.1148	461.322	679.549	132.742	133.7	43.6195	47.2131	24.2616	20.4878	50.4884	23.8737	396.59	339.805	340.688	361.05	350.869	0.159075	115.706	138.08	61.202	55.8451	43.2225	74.9885	751.188	1019.35	2.09504	-1.58767	-0.798397	2.9592	9.65831	1.10086
6807	125	201	P	2	200	L	2	1.2613	0.100818	650.549	492.887	323.833	392.3	128.991	179.497	55.8357	55.3398	60.9118	123.026	887.05	1467.71	158.143	218.84	59.9527	94.2757	26.376	30.7317	63.9835	60.965	535.358	745.98	481.926	611.14	546.533	1.03371	188.943	273.773	82.2606	86.0715	90.6754	183.991	1315.68	2213.69	7.18406	-1.19684	0.0144003	2.17872	9.50557	1.38467
7781	132	201	P	2	200	L	2	1.23022	0.0899841	515.051	352.662	209.353	284.3	72.7604	124.468	37.1297	39.4272	27.356	81.2304	466.361	985.378	133.042	188.76	43.8128	81.5387	24.2867	32.5088	50.6481	46.5634	398.232	620.731	342.36	473.06	407.71	0.990153	116.573	206.006	61.4512	71.9359	43.7841	127.794	757.869	1606.11	6.42606	-1.14982	-0.00429766	2.94996	10.863	1.10422
5739	165	236	P	2	240	M	1	0.150572	-0.822255	411.933	387.088	237.459	249.6	86.5654	105.394	41.7222	40.3408	35.5942	55.3488	569.644	747.428	139.205	132.23	47.7753	47.9693	24.7996	21.7205	53.9221	22.8631	431.898	337.265	376.625	381.83	379.227	0.0315485	134.34	153.363	66.5601	62.0613	55.2963	78.2119	894.817	1084.69	1.15077	-1.87319	-1.50102	2.76061	5.81024	1.17308
6715	165	236	P	2	240	L	2	1.38569	0.141665	596.414	367.776	221.692	338.55	78.8211	153.576	39.1459	49.5933	30.9728	92.39	511.704	1147.54	135.748	201.33	45.5524	82.1299	24.5119	28.2088	52.0855	51.0612	413.012	638.725	357.403	539.88	448.641	1.10592	124.373	235.705	63.6941	77.8021	48.8383	143.451	817.992	1786.27	5.86832	-1.22041	0.0437246	2.86683	9.75999	1.13445
2779	167	238	P	2	240	M	1	0.399803	-0.398154	417.75	350.982	207.982	234	72.087	98.3889	36.9057	38.7959	26.9541	55.3345	461.322	738.58	132.742	139.95	43.6195	51.4083	24.2616	22.8602	50.4884	24.4473	396.59	358.574	340.688	373.95	357.319	0.199172	115.706	149.797	61.202	61.6561	43.2225	79.7818	751.188	1097.15	2.07165	-1.59848	-0.700773	2.9592	4.84258	1.10086
3649	156	238	P	2	240	L	2	1.09961	0.0412394	543.514	371.974	225.12	305.75	80.5047	121.841	39.706	55.6945	31.9774	61.5268	524.3	892.06	136.499	186.05	46.0356	78.9917	24.5744	29.8485	52.4848	42.3947	417.118	566.57	361.581	491.8	426.691	0.834734	126.54	200.833	64.3172	85.5431	50.2422	103.922	834.694	1458.63	3.99959	-1.37057	-0.0784518	2.84374	8.35435	1.14285
7719	156	238	P	2	240	L	2	1.16683	0.0670066	578.35	396.325	244.999	336.25	90.2692	145.661	42.9543	51.7706	37.8045	93.0489	597.354	1166.01	140.858	192.44	48.8384	87.3939	24.9372	25.8255	54.8005	59.2172	440.93	701.89	385.817	528.69	457.254	0.91585	139.107	233.054	67.9308	77.5961	58.385	152.266	931.56	1867.9	6.00219	-1.21681	-0.0381759	2.70981	9.27536	1.19155
5807	173	240	P	2	240	M	1	0.318821	-0.496453	451.481	396.325	244.999	250.5	90.2692	105.135	42.9543	37.2393	37.8045	62.0088	597.354	792.491	140.858	152.2	48.8384	64.7214	24.9372	24.1898	54.8005	39.5424	440.93	507.86	385.817	402.7	394.259	0.0975869	139.107	169.856	67.9308	61.4291	58.385	101.551	931.56	1300.35	2.13174	-1.6181	-1.01061	2.70981	8.94757	1.19155
6801	178	241	P	2	240	M	1	0.479261	-0.319428	570.638	485.33	317.663	335.6	125.96	145.04	54.8276	47.6825	59.1034	95.8098	864.378	1168.88	156.79	176.82	59.0829	69.7536	26.2634	29.7748	63.2649	36.2038	527.968	508.004	474.404	512.42	493.412	0.213572	185.043	214.793	81.1391	77.4572	88.1483	132.014	1285.62	1676.89	2.19812	-1.67786	-0.670457	2.22029	7.01234	1.36956
7735	167	241	P	2	240	L	2	1.16495	0.0663083	649.649	455.102	292.985	381.35	113.839	165.526	50.7952	57.4694	51.8698	106.303	773.691	1322.65	151.379	210.77	55.6036	92.4547	25.813	50.2074	60.3902	33.6029	498.408	598.823	444.318	592.12	518.219	0.885041	169.442	257.98	76.6533	107.677	78.04	139.906	1165.37	1921.48	4.52756	-1.38002	-0.0530367	2.38654	8.46366	1.3091
6850	178	244	P	2	240	M	1	0.399087	-0.398933	440.493	369.455	223.063	250.42	79.4945	102.744	39.3699	40.5945	31.3746	54.8292	516.743	743.978	136.048	136.36	45.7457	52.8341	24.5369	40.014	52.2452	7.7581	414.654	298.57	359.074	386.78	372.927	0.15565	125.24	155.579	63.9434	80.6085	49.3998	62.5872	824.673	1042.55	1.22402	-1.84093	-0.807851	2.8576	7.71059	1.13781
6610	174	247	P	2	240	L	2	1.33441	0.125289	646.985	414.797	260.081	345.35	97.6768	151.888	45.4186	50.3928	42.225	96.8814	652.774	1194.24	144.165	229.96	50.9646	99.905	25.2125	35.2715	56.5572	61.7979	458.994	779.411	404.203	575.31	489.757	0.983371	148.641	251.793	70.6721	85.6644	64.5623	158.679	1005.04	1973.65	5.56669	-1.27189	-0.00728251	2.60821	24.0835	1.22849
7756	185	247	P	2	240	M	1	0.361587	-0.441787	511.919	445.026	284.759	287.8	109.798	116.935	49.451	41.8938	49.4586	67.2974	743.461	868.42	149.576	167.88	54.4438	64.3025	25.6629	24.9994	59.4319	36.6626	488.555	485.378	434.289	455.68	444.985	0.115624	164.242	181.238	75.158	66.8933	74.6706	103.96	1125.29	1353.8	1.23517	-1.89453	-0.936951	2.44196	12.4988	1.28895
2605	195	266	P	2	270	M	1	0.352767	-0.452512	495.342	426.553	269.678	261.95	102.391	104.88	46.9868	40.3914	45.0381	63.3012	688.041	822.41	146.269	149.06	52.3176	57.8721	25.3876	24.7033	57.6752	28.5098	470.49	407.129	415.904	411.01	413.457		154.708	162.752	72.4166	65.0946	68.4933	91.8111	1051.81	1229.54	0.911443	-2.00259		2.54356	15.1544	1.25201
2757	195	266	P	2	270	L	2	1.59617	0.203079	676.51	365.257	219.636	361.45	77.811	164.954	38.8099	58.669	30.37	102.021	504.147	1289.19	135.297	226.07	45.2625	99.7599	24.4743	30.4016	51.8459	65.9065	410.549	790.533	354.896	587.52	471.208	1.19295	123.073	264.714	63.3203	89.0707	47.9959	167.927	807.972	2079.73	6.52182	-1.19054	0.0766205	2.88069	29.2056	1.12941
4685	195	266	P	2	270	L	2	1.00763	0.00330285	622.202	425.713	268.992	320	102.054	147.874	46.8747	44.4477	44.8372	100.961	685.522	1199.02	146.119	198.75	52.221	83.2804	25.3751	28.0976	57.5953	51.7691	469.669	644.747	415.068	518.75	466.909	0.531703	154.275	231.154	72.292	72.5454	68.2125	152.73	1048.47	1843.77	4.07846	-1.39143	-0.274331	2.54818	28.4857	1.25033
4709	195	266	P	2	270	M	1	0.324962	-0.488167	438.701	375.333	227.862	235.1	81.8515	94.1844	40.154	55.4341	32.7812	27.6442	534.376	572.335	137.101	124.13	46.4222	40.2634	24.6245	25.1565	52.8042	10.3349	420.402	238.97	364.924	359.23	362.077		128.273	134.448	64.8156	80.5906	51.3653	37.9791	848.054	811.305	-0.188457			2.82527	13.6933	1.14957
5661	195	266	P	2	270	L	2	1.069	0.028976	622.412	413.958	259.395	338.5	97.3401	152.987	45.3066	52.23	42.0241	94.7317	650.255	1184.41	144.014	205.95	50.8679	90.8894	25.2	33.1188	56.4774	51.3606	458.173	669.231	403.368	544.45	473.909	0.723499	148.208	243.876	70.5475	85.3488	64.2815	146.092	1001.7	1853.64	4.3689	-1.3664	-0.140562	2.61283	9.16237	1.22682
5705	195	266	P	2	270	M	1	0.309753	-0.508984	450.849	390.447	240.201	230.75	87.9122	92.4223	42.1702	38.1103	36.398	43.4201	579.72	622.802	139.806	147.81	48.1618	52.3061	24.8497	25.1582	54.2415	22.7728	435.182	355.808	379.967	378.56	379.264		136.074	144.728	67.0585	63.2685	56.4195	66.193	908.178	978.61	0.361187	-2.37647		2.74214	14.696	1.17979
1651	199	270	P	2	270	M	1	0.426711	-0.369866	534.14	449.224	288.186	283.2	111.482	127.501	50.0111	45.5451	50.4633	66.0307	756.057	877.117	150.327	165.68	54.9271	61.7448	25.7254	26.5422	59.8312	27.8103	492.66	410.93	438.468	448.88	443.674	0.052321	166.408	189.246	75.781	72.0873	76.0745	93.841	1141.99	1288.05	0.733943	-2.11964	-1.28132	2.41887	16.022	1.29735
3841	199	270	P	2	270	L	2	0.806309	-0.0934986	503.041	342.586	201.127	281.45	68.7199	128.621	35.7855	35.0094	24.9448	97.431	436.132	1112.63	131.239	161.73	42.653	80.3666	24.1365	31.3841	49.6899	45.3732	388.379	603.208	332.331	443.18	387.756	0.55703	111.373	208.988	59.9559	66.3935	40.4147	142.804	717.786	1715.84	5.01534	-1.24112	-0.254122	3.00538	7.91446	1.08407
5655	199	270	P	2	270	M	1	0.288255	-0.540223	462.924	405.561	252.54	247.25	93.973	104.764	44.1864	40.0916	40.0148	56.0782	625.064	752.873	142.511	144.16	49.9015	56.6939	25.0749	17.8711	55.6789	34.3383	449.962	423.338	395.01	391.41	393.21		143.874	161.458	69.3015	57.9627	61.4736	90.4165	968.302	1176.21	1.04477	-1.92695		2.65901	9.36602	1.21002
5736	199	270	P	2	270	M	1	0.590469	-0.228803	468.486	350.982	207.982	223.9	72.087	95.5266	36.9057	36.2624	26.9541	53.5606	461.322	707.628	132.742	125.19	43.6195	55.4591	24.2616	24.2413	50.4884	27.2457	396.59	392.649	340.688	349.09	344.889	0.0422194	115.706	150.986	61.202	60.5038	43.2225	80.8063	751.188	1100.28	1.75422	-1.65918	-1.37449	2.9592	14.018	1.10086
7703	199	270	P	2	270	L	2	1.37537	0.138421	658.269	384.569	235.402	371.15	85.5553	196.432	41.3861	42.1551	34.9914	158.45	562.086	1726.08	138.754	188.77	47.4853	73.6009	24.7621	34.8613	53.6825	33.3993	429.434	510.351	374.117	559.92	467.019	0.933682	133.04	270.033	66.1863	77.0164	54.454	191.849	884.797	2236.43	6.79213	-1.16999	-0.0298011	2.77447	24.6618	1.16804
1759	0	0			0	ref				356.739			220.55	-68.657	72.8878	-9.9154	41.293	-57.036	21.114	-591.66	431.235	69.916	133.409	3.2214	41.3772	19.032	26.4336	17.11	12.5323	53.364	266.813	-8.6445	353.959			-65.436	114.265	-51.268	67.7266	2.6406	33.6463	-264.38	698.049				4.8896	2.225	0.3989
2680	0	0			0	ref				332.098			196.35	-68.657	65.0422	-9.9154	34.8538	-57.036	22.2396	-591.66	405.487	69.916	131.778	3.2214	44.6241	19.032	24.7838	17.11	17.2356	53.364	301.686	-8.6445	328.128			-65.436	109.666	-51.268	59.6376	2.6406	39.4753	-264.38	707.173				4.8896	3.204	0.3989
6544	0	0			0	ref				384.499			243.35	-68.657	95.0533	-9.9154	41.8997	-57.036	45.5263	-591.66	663.959	69.916	136.724	3.2214	49.6718	19.032	21.9023	17.11	21.4389	53.364	324.914	-8.6445	380.074			-65.436	144.725	-51.268	63.802	2.6406	66.9652	-264.38	988.873				4.8896	3.855	0.3989
6685	0	0			0	ref				409.832			259.85	-68.657	102.706	-9.9154	45.1003	-57.036	49.8239	-591.66	722.379	69.916	147.385	3.2214	50.8255	19.032	24.1985	17.11	24.7064	53.364	368.556	-8.6445	407.235			-65.436	153.532	-51.268	69.2988	2.6406	74.5303	-264.38	1090.94				4.8896	2.172	0.3989
6697	0	0			0	ref				418.645			266.5	-68.657	102.025	-9.9154	42.0731	-57.036	47.8877	-591.66	687.118	69.916	149.515	3.2214	52.0232	19.032	25.1096	17.11	24.4191	53.364	370.997	-8.6445	416.015			-65.436	154.048	-51.268	67.1827	2.6406	72.3068	-264.38	1058.11				4.8896	2.25	0.3989
6804	0	0			0	ref				461.874			307.4	-68.657	115.845	-9.9154	56.5478	-57.036	47.2268	-591.66	762.554	69.916	151.546	3.2214	57.9191	19.032	27.7253	17.11	26.047	53.364	401.042	-8.6445	458.946			-65.436	173.764	-51.268	84.2731	2.6406	73.2738	-264.38	1163.6				4.8896	2.51	0.3989
* CT are Maternal Tissues
[truncated: 62 more columns]
